# Supplementary material for: Assessment of haematological and biochemical parameters in captive green sea turtles (Chelonia mydas) before release
Source: Conserv Physiol. 2025 Sep 25;13(1):coaf069. doi: 10.1093/conphys/coaf069 (PMC12463467; doi:10.1093/conphys/coaf069)
Supplement: Web_Material_coaf069 [file web_material_coaf069.zip]

Archive with 1 entries (1 files):
- Supplementary material.xls
