# Supplementary material for: Assessment of haematological and biochemical parameters in captive green sea turtles (Chelonia mydas) before release
Source: Conserv Physiol. 2025 Sep 25;13(1):coaf069. doi: 10.1093/conphys/coaf069 (PMC12463467; doi:10.1093/conphys/coaf069)
Supplement: Web_Material_coaf069 [file web_material_coaf069.zip › Supplementary material.xls]

## Sheet: Hematological
Age	WBC(10^9/L)	Heterophils and eosinophils(10^9/L)	Lymphocytes(10^9/L)	Monocytes(10^9/L)	Basophils(10^9/L)	Percentage of heterophils and eosinophils（%）	Percentage of lymphocytes（%）	Percentage of monocytes（%）	Percentage of basophils（%）	RBC（10^12/L)	HGB(g/L)	HCT(%)	MCV(fL)	MCH(pg)	MCHC(g/L)	RDW-SD(fL)	RDW-CV(%)	IRBC#(10^9/L)	Percentage of IRBC(%)	Ghost cell count(10^9/L)	Ghost cell percentage(%)	Thrombocytes(10^9/L)	Clumped thrombocytes(10^9/L)	Percentage of clumped thrombocyte(%)
1	21.77	13.94	6.47	0.81	0.54	64.04	29.72	3.74	2.49	0.78	97.83	26.07	332.69	124.86	375.32	278	21.37	5.91	0.3	23.66	3.02	2.23	0.01	0.53
1	19.05	6.96	10.49	1.02	0.58	36.56	55.05	5.34	3.05	0.8	117.3	36.44	455.31	146.55	321.86	220	20.98	1.67	0.08	4.9	0.61	6.46	0.18	2.69
1	18.2	4.76	11.61	1.04	0.79	26.17	63.8	5.69	4.35	0.78	108.25	34.71	444.34	138.57	311.87	215	20.22	1.55	0.08	43.95	5.63	4.03	0	0
1	18.35	4.35	12.78	1.05	0.18	23.69	69.64	5.7	0.96	0.57	78.09	27.07	478.12	137.91	288.45	252	20.53	2.19	0.15	102.5	18.1	5.9	0	0
3	7.92	4.88	2.57	0.35	0.12	61.6	32.47	4.45	1.48	0.48	86.82	34.2	717.08	182.03	253.85	234	18.65	0.38	0.03	14.72	3.09	1.49	0.06	3.82
3	6.97	4.93	1.86	0.06	0.13	70.74	26.65	0.8	1.8	0.73	133.12	47.18	642.86	181.37	282.13	150	13.9	0.03	0	0.94	0.13	0.51	0	0
2	12.63	6.95	4.69	0.91	0.08	55.04	37.15	7.18	0.63	0.41	68.1	25.32	611.2	164.37	268.93	231	23.03	1.3	0.13	16.01	3.86	7.07	0.02	0.33
2	15.21	8.37	5.4	0.74	0.7	55.02	35.51	4.85	4.62	0.51	90.42	31.91	619.71	175.61	283.38	243	22.55	0.57	0.04	12.01	2.33	5.04	0	0
2	22.1	11.98	8.84	1.07	0.21	54.21	40	4.84	0.95	0.59	97.27	35.82	604.45	164.16	271.58	226	18.3	2.1	0.14	30.31	5.11	9.9	0	0
2	12.58	5.66	5.91	0.36	0.64	45.01	47.01	2.87	5.11	0.68	118.25	43.72	642.83	173.88	270.49	231	21.69	0.3	0.02	3.87	0.57	1.57	0	0
2	11.63	8.1	2.2	0.47	0.86	69.65	18.92	4.07	7.36	0.73	145.82	49.06	670.42	199.28	297.24	173	18.89	0.24	0.01	5.21	0.71	0.75	0	0
2	3.78	2.13	1.34	0.14	0.17	56.4	35.6	3.6	4.4	0.83	148.13	54.85	659.65	178.15	270.06	185	15.09	0.39	0.02	0.41	0.05	0.44	0	0
2	8.99	5.44	3.38	0.09	0.09	60.51	37.58	0.96	0.96	0.48	83.08	28.82	599.26	172.76	288.3	185	17.26	0.15	0.01	14.36	2.99	1.14	0	0
2	12.53	4.56	6.42	0.55	1	36.39	51.26	4.38	7.97	0.45	76.9	27.99	622.86	171.13	247.75	202	18.43	0.12	0.01	24.46	5.44	3.88	0	0
2	11.66	6.8	4.19	0.53	0.14	58.31	35.92	4.56	1.21	0.42	77.62	27.35	647.66	183.78	283.77	220	19.79	0.68	0.06	25.46	6.03	4.26	0.01	0.28
2	1.89	1.41	0.44	0.02	0.03	74.34	23.01	0.89	1.77	0.92	168.77	60.61	659.64	183.69	278.47	243	16.82	0.54	0.02	0.3	0.03	0.87	0	0
2	7.7	3.59	3.55	0.51	0.05	46.67	46.08	6.67	0.59	0.57	83.51	31.47	555.43	147.38	265.34	319	22.9	0.35	0.03	40.1	7.08	2.61	0	0
2	13.26	8.89	3.78	0.15	0.44	67.05	28.51	1.14	3.31	0.47	79.54	26.5	559.18	167.81	300.1	195	18.29	0.3	0.03	8.8	1.86	1.04	0	0
2	6.95	4.6	1.99	0.26	0.1	66.19	28.66	3.71	1.44	0.81	165.22	57.41	705.75	203.11	287.79	219	16.06	0.35	0.02	1.82	0.22	1.1	0	0
2	7.51	1	4.17	2.23	0.1	13.36	55.53	29.72	1.38	0.74	141.13	52.98	712.84	189.88	266.37	192	14.98	0.09	0	4.87	0.66	1.1	0	0
2	10.62	3.28	6.76	0.38	0.2	30.87	63.64	3.6	1.89	0.42	72.09	27.18	641.39	170.15	265.27	236	22.26	0.41	0.04	20.71	4.89	2.64	0	0
2	16.74	10	6.01	0.21	0.51	59.76	35.93	1.28	3.02	0.5	96.4	37.16	748.68	194.2	259.39	199	17.95	0.06	0	4.17	0.84	2.41	0.01	0.49
2	10.94	5.6	4.79	0.23	0.32	51.24	43.82	2.06	2.88	0.75	138.77	49.3	661.55	186.22	281.49	213	17.36	1.45	0.08	8.01	1.07	1.47	0	0
2	20.24	10.69	8.03	0.74	0.78	52.81	39.67	3.65	3.88	0.73	141.3	55.67	764	193.93	253.83	196	17.68	0.45	0.02	5.37	0.74	4.99	0	0
2	11.69	9.07	1.68	0.61	0.34	77.53	14.36	5.19	2.93	0.88	152.85	52.59	600.13	174.45	290.68	198	17.86	1.86	0.09	1.94	0.22	6.53	0.18	2.65
2	9.32	6.74	2.06	0.38	0.14	72.32	22.14	4.06	1.48	0.79	136.6	54.06	685.16	173.13	252.69	216	19.75	0.42	0.02	2.48	0.31	5.22	0	0
2	18.22	11.79	5.72	0.47	0.24	64.73	31.36	2.61	1.3	0.29	51.04	16.98	593.16	178.34	300.66	277	21.64	1.3	0.18	33.01	11.54	1.41	0	0
2	15.85	8.67	5.95	0.77	0.45	54.72	37.56	4.87	2.84	0.79	155.65	53.96	683.63	197.19	288.44	224	19.42	0.48	0.02	2.63	0.33	4.85	0.05	0.97
2	16.86	5.92	9.86	0.83	0.25	35.12	58.46	4.94	1.47	0.61	108.49	35.35	576.78	177.04	306.94	210	19.87	3.84	0.25	16.78	2.74	6.29	0.01	0.19
2	14.88	7.77	5.78	1.07	0.26	52.21	38.84	7.19	1.77	0.43	80.26	26.78	623.16	186.75	299.68	226	19.99	3.84	0.36	25.81	6.01	6.61	0	0
2	12.81	5.74	6.34	0.35	0.38	44.79	49.5	2.73	2.98	0.76	119.57	38.53	509.29	158.07	310.37	225	18.39	0.83	0.04	12.06	1.59	5.62	0	0
2	14.97	7.05	6.79	0.51	0.62	47.12	45.36	3.38	4.14	0.44	78.14	26.97	612.19	177.34	289.68	246	19.1	2.54	0.23	35.58	8.08	7.53	0	0
2	19.46	7.45	9.12	2.26	0.63	38.29	46.86	11.62	3.24	0.29	50.37	17.56	609.5	174.81	286.81	228	20.2	0.95	0.13	31.02	10.77	6.73	0.17	2.42
2	14.17	9.16	4.21	0.68	0.11	64.66	29.72	4.82	0.8	0.77	130.56	41.94	544.35	169.47	311.32	191	19.59	4.23	0.22	25.57	3.32	1.89	0.13	6.43

## Sheet: Biochemical
Age	Albumin(g/L)	Total protein(g/L)	Globulin(g/L)	Albumin/Globulin	Total bilirubin (umol/L)	GGT(U/L)	AST(U/L)	ALT(U/L)	ALP(U/L)	TBA（umol/L)	Amylase (U/L)	Lipase (U/L)	LDH(U/L)	Creatine kinase (U/L)	Creatinine（umol/L)	Uric acid（umol/L)	Urea（mmol/L)	Urea/Creatinine	Glucose（mmol/L)	Total cholesterol（mmol/L)	Triglycerides（mmol/L)	TCO2 （mmol/L)	Ca（mmol/L)	PHOS（mmol/L)	AST/ALT	Ca*PHOS（mmol/L)
1		11			2.3	＜2	92	18	25	＜1.00	64	8	112	618	24.9	13.33	20.38	818.322	5.34	0.98		23.5	1.75	0.54	5	0.95
1	10.7	31.5	20.8	0.51	7.7	＜2	263	32	153	＜1.00	200	16	418	226	14.1	60.66	17.64	1249.56	7.02	4.46		16.9	1.58	2.7	8.11	4.25
1	13.6	37.6	24.1	0.56		＜2	273	46	162	＜1.00	1337	15	478	162	21.9	26.25	13.1	600	7.5	6.88	0.31	17.3	1.48	4.19	5.96	6.2
1	13.8	42.2	28.4	0.49		＜2	205	29	293	＜1.00	428	23	824	2449	29.4	84.94	13.36	555.541	8.1	7.82		16.1	1.27	3.43	7.14	4.35
1	13.6	39.8	26.2	0.52	4.5	＜2	279	76	241	＜1.00	434	27	1057	2907	35.9	20.73	9.93	276.747	6.89	6.48	0.53	20.1	2.03	1.31	3.67	2.66
2	17.9	50.9	33	0.54	7.7	＜2	337	9	39	＜1.00	1210	22	1158		17	21.87	11.57	682.162	4.47	5.5		18.4	1.71	3.17	39.23	5.42
2	14	66.3	52.3	0.27		＜2	538	27	24	＜1.00	914	17	359		27.9	84.74	23.59	844.425	5.76	3.11	1.44	18.2	1.72	2.77	20.19	4.77
2	21.6	52.5	30.9	0.7	4.5	＜2	249	10	33	＜1.00	1559	14	265		23.1	42.03	16.2	702	4.33	4.81	1.23	23	1.62	2.14	23.83	3.48
2	21.9	53.3	31.4	0.7	11.8	＜2	198	9	30	＜1.00	1719	17	221		16.8	24.82	10.2	606.153	5.73	7.04		17	1.79	1.69	22.78	3.03
2	21.1	60.5	39.4	0.53	9.4	＜2	162	12	39	＜1.00	1090	17	212	816	46.7	74.84	21.72	464.903	4.46	1.9		21.6	1.71	1.94	13.7	3.32
2	21.8	56.7	34.9	0.62	4.8	＜2	215	19	33	＜1.00	1334	19	307	3665	12.3		15.06	1220.78	5.4	5.49	0.9	21.8	1.69	2.25	11.25	3.81
2	22.3	58.8	36.6	0.61	4.2	＜2	316	7	44	＜1.00	1590	18	265	3115	31.7	62.56	17.77	559.951	5.41	5.8	0.56	20.4	1.63	2.02	42.71	3.31
2	22.4	56.6	34.3	0.65	3.5	＜2	350	16	53	＜1.00	2242	19	293		21.8	42.08	15.49	710	4.49	5.78	2.87	24.8	1.84	1.91	22.03	3.53
2	19.7	56.1	36.4	0.54	0.3	＜2	232		30	＜1.00	1633	15	341		30.1	22.61	24.57	816.389	4.21	4.12	1.17	16.9	1.33	1.93		2.58
2	23.6	58.2	34.7	0.68		＜2	212	18	40	＜1.00	1041	19	461		16.1	22.02	10.77	671	4.49	5.49	1.59	20.6	1.95	2.61	11.63	5.08
2	15.5	45.3	29.8	0.52	2.5	＜2	232	7	42	＜1.00	844	19	267	2761	26.6	67.31	19.06	716.07	5.21	5.88	0.54	20.6	1.85	2.24	33.02	4.13
2	22.9	61.2	38.3	0.6	18.7	＜2	226	14	30	＜1.00	1200	23	375		24.9		14.4	577.676	6.44	7.23	1.43	17.7	1.76	2.67	16.41	4.69
2	18.9	50.1	31.2	0.61	21.6	＜2	167	14	59	＜1.00	976	11	312			66.79	19.52		6.92	4.29	0.57	17.9	1.91	3.06	12.19	5.85
2	22	59.4	37.4	0.59	3.8	＜2	230	9	45	＜1.00	762	12	470	3932	22.5	29.74	21.82	968.132	6.63	5.14	1.94	18.6	1.65	2.64	24.81	4.34
2	21.9	53	31	0.71	7.8	＜2	113	12	46	＜1.00	743	19	442	2358	24.1	51.76	11.88	493.323	5.92	2.96	0.44	18.8	1.96	2.69	9.39	5.26
2	21	57.6	36.6	0.57		＜2	305	12	41	＜1.00	878	24	414	3907	16.1	109.62	25.66	1595.62	7.2	5.28	1.05	18	1.51	2.59	26.43	3.91
2	20.1	48.3	28.2	0.71	2.9	＜2	192	16	40	＜1.00	895	20	317	2415	16.7	22.14	29.87	1786	5.27	6.05	0.62	24.4	1.88	2.5	11.65	4.69
2	21.6	55	33.4	0.65	4.2	＜2	151		47	＜1.00	830	24	483	3859	22.3	86.63	17.65	790.748	7.06	6.96		16.5	1.79	3.4		6.11
2	19.7	53.7	34.1	0.58	11.8	＜2	167	11	46	＜1.00	1026	16	363	2623	13.8	38.7	7.26	526.629	4.8	6.13	0.72	18.8	1.75	1.99	14.97	3.48
3	30.2	84.3	54.1	0.56		＜2		199	28	＜1.00	678	14	518		11		13.01	1186.66	2.47	11.59	2.05	19.2	1.79	3.37		6.04
2	25.1	70.5	45.4	0.55	3.1	＜2	294		17	＜1.00	1100	18	558		32.7		11.67	356.765	3.96	8.62	1.42	18.6	1.53	2.65		4.07
2	22.1	60.1	38	0.58	23.8	＜2	184	13	35	＜1.00	1032	17	496	896	18.3		13.73	752.137	4.38	6.71	1.56	18.2	1.88	2.19	14.43	4.1
2	18.3	56.2	37.9	0.48		＜2	127	8	35	＜1.00	1012	18	308	475	36.5	112.37	17.04	467.29	4.44	7.11		19.1	1.62	2.02	16.35	3.27
2	20.3	54.6	34.3	0.59	6.8	＜2	140		54	＜1.00	1386	16	581		16.7	67.16	8.41	503.993	4.09	7.12	0.59	17.3	1.76	1.71		3
2	22.6	64.9	42.3	0.53		＜2	212			＜1.00	1170	16	275		23.6		25.31	1070.62	3.92	7.35	2.07	18.5	1.72	2.2		3.8
2	23.4	55.4	32	0.73	7.6	＜2	200	15	33	＜1.00	1062	19	275	1663	17.2	41.8	6.73	390	5.09	6.22	1.34	21.2	1.77	2.1	13.75	3.71
2	22.6	62.4	39.8	0.57		＜2	258	14	18	＜1.00	1167	17	430		15.9		26.51	1663.48	3.79	7.32	2.4	19.6	1.88	1.99	18.49	3.74
2	24.6	64.7	40.1	0.61	8.1	＜2	202	7	75	＜1.00	1081	11	336	1260	23.5	48.82	6.41	273	5.41	8.56	3.19	19.7	1.82	2.33	27.11	4.23
2	20.7	55	34.3	0.61	13.3	＜2	210	8	35	＜1.00	1683	20	292	1535		22.44	23.37		4.83	5.06	0.59	19	1.71	1.89	25.52	3.23
3	23.7	62.4	38.6	0.61	2	＜2	258	6	45	＜1.00	1600	20	485		15.9	45.92	2.94	185.133	3.18	6.36	1	19.7	1.99	1.63	46.86	3.24
